# Supplementary material for: FishNET: An automated relational database for zebrafish colony management
Source: PLoS Biol. 2019 Jun 20;17(6):e3000343. doi: 10.1371/journal.pbio.3000343 (PMC6605666; doi:10.1371/journal.pbio.3000343)
Supplement: S1 File — FMPA, FileMaker Pro Advanced. (ZIP) [file pbio.3000343.s006.zip]

Archive with 3 entries (2 files):
- FishNET_Empty.fmp12
- __MACOSX/
- __MACOSX/._FishNET_Empty.fmp12
