# Supplementary material for: FishNET: An automated relational database for zebrafish colony management
Source: PLoS Biol. 2019 Jun 20;17(6):e3000343. doi: 10.1371/journal.pbio.3000343 (PMC6605666; doi:10.1371/journal.pbio.3000343)
Supplement: S3 File — (XLSX) [file pbio.3000343.s008.xlsx]

## Sheet: Lines
Locus	Allele Name	Nick Name	Lab of Origin	Line ZFIN ID	General Notes
